# Supplementary material for: Evaluation of Nasal Microbial Communities of Beef Calves During Pre-Weaning Outbreak of Bovine Respiratory Disease
Source: Animals (Basel). 2025 Oct 7;15(19):2914. doi: 10.3390/ani15192914 (PMC12523534; doi:10.3390/ani15192914)
Supplement: Supplementary file 1 [file animals-15-02914-s001.zip]

Archive with 1 entries (1 files):
- animals-3873933-supplementary.pdf
